# Supplementary material for: Spatial Dissection of Invasive Front from Tumor Mass Enables Discovery of Novel microRNA Drivers of Glioblastoma Invasion
Source: Adv Sci (Weinh). 2021 Nov 1;8(23):2101923. doi: 10.1002/advs.202101923 (PMC8655179; doi:10.1002/advs.202101923)
Supplement: Supplementary file 2 — Supplemental Table 1‐5 [file ADVS-8-2101923-s001.xlsx]

## Sheet: Introduction
Suppl. Table 1. Fold change of selected miRNAs
Suppl. Table 2.miRNA-126-target genes
Suppl. Table 3.miRNA-487b-target genes
Suppl. Table 4.miRNA-369-5p-target genes

## Sheet: Suppl. Table 1
Table S1. Fold changes of the three elevated and two down-regulated miRNAs in the invasive pGBM cells as compared with the matching tumor core GBM cells.
	Fold ( Invasive front / Tumor Core) in GBM PDOX Models						Frequency
Detector							Low	High
	1128	1406	1621	2305	3704	3752	(<0.5 fold)	(>2 folds)
hsa-miR-369-5p	26.8	13.11	6.42	4.95	0.01	3.11	1	5 of 6
hsa-miR-487b	3.33	3.39	3.3	4.95	0.08	0.5	2	4 of 6
hsa-miR-126	2.72	4.57	17.47	4.95	0.91	3.25	1	5 of 6
hsa-miR-185	0.09	3.06	0.28	4.95	0.04	0.51	4 of 6	2
hsa-miR-589	24.8	0.11	0.21	2.58	0.48	0.49	4 of 6	2

## Sheet: Suppl. Table 2
Table S2. Differentially expresses target genes of mir-126 in the GBMINV and/or GBMTC cells
			P value			Fold (Gene Expression) GBMINV/GBMTC							Fold (gene expression)
No.	Target gene	Representative miRNA	GBMINV/GBMTC (P<0.05)	GBMINV/ Normal Brain	GBMTC/ Normal Brain	Mean GBMINV/ Mean GBMTC (>1.5 or <0.5)	1406	1128	1621	2305	3704	3752	GBMINV/ Normal Brain	GBMTC/ Normal Brain
1	CLGN	hsa-miR-126-5p	0.00927549	0.359255	0.115472	0.466303	0.610352	0.360475	0.206058	0.276236	0.646564	0.698132	5.03752	9.45844
2	CREBZF	hsa-miR-126-5p	0.0240527	0.524361	0.0372853	0.497968	0.705881	0.314223	0.108336	0.249464	0.606866	1.00304	1.31408	2.72022
3	DAPP1	hsa-miR-126-5p	0.037148	0.160953	0.530891	1.50186	1.28083	2.04274	1.62075	1.95268	1.08292	1.03124	1.73452	1.18357
4	EML4	hsa-miR-126-5p	0.0316002	0.0165184	0.375076	1.55709	2.65336	1.2206	1.24352	1.27974	1.07346	1.87188	1.67232	1.12883
5	FZD6	hsa-miR-126-5p	0.00724665	0.618175	0.148977	0.473227	0.780589	0.251366	0.299511	0.304678	0.473021	0.7302	2.76281	5.14919
6	HSPA13	hsa-miR-126-5p	0.00110961	0.199165	0.000523549	0.434433	0.66915	0.37934	0.146669	0.329526	0.73309	0.348826	2.22519	4.9015
7	KCNA1	hsa-miR-126-5p	0.0331134	0.0832767	0.181315	1.53887	1.51739	2.01433	1.44856	2.02213	1.36403	0.866772	0.557581	0.36785
8	KIAA1715	hsa-miR-126-5p	0.00200669	0.554631	0.232973	0.422299	0.509272	0.384423	0.155019	0.228943	0.673496	0.582643	0.885301	1.8805
9	MED28	hsa-miR-126-5p	0.00855018	0.825092	0.103666	0.486536	0.52465	0.461852	0.24155	0.170422	0.894235	0.626506	1.15724	2.12576
10	MTO1	hsa-miR-126-5p	0.00254346	0.697636	0.135481	0.498185	0.509992	0.403083	0.302094	0.393776	0.786815	0.593348	0.893634	1.69042
11	NDFIP2	hsa-miR-126-5p	0.000307133	0.20604	0.663726	0.483273	0.72148	0.363854	0.23346	0.123723	0.777465	0.679659	0.539709	0.874337
12	OSTM1	hsa-miR-126-5p	0.000137224	0.463086	0.453229	0.458819	0.624932	0.521345	0.164735	0.209714	0.707187	0.525	0.72562	1.37355
13	PKIA	hsa-miR-126-5p	0.0126172	0.124691	0.448918	0.478451	0.729146	0.538579	0.251355	0.093597	0.770281	0.487751	0.427943	0.742263
14	RIMS1	hsa-miR-126-5p	0.0272408	0.197986	0.389264	1.60505	1.57511	2.04531	1.99706	1.81371	1.18361	1.01549	0.55166	0.343012
15	SCOC	hsa-miR-126-5p	0.00213808	0.0292761	0.749657	0.454413	0.577951	0.54074	0.238152	0.204784	0.529355	0.635496	0.444776	0.940494
16	SLC33A1	hsa-miR-126-5p	0.00365784	0.843418	0.289877	0.492815	0.439083	0.485228	0.141591	0.158925	0.833879	0.898185	1.31337	2.05007
17	TMEM47	hsa-miR-126-5p	0.0419221	0.0601106	0.239875	1.50887	0.667114	0.601414	6.12508	0.370005	0.459894	0.829719	0.381815	0.568876
18	TRAPPC6B	hsa-miR-126-5p	0.00915634	0.111925	0.918801	0.483392	0.735153	0.412749	0.118787	0.232561	0.817747	0.583356	0.538208	1.0253
19	TRIM23	hsa-miR-126-5p	0.00795982	0.063994	0.612051	0.447914	0.571573	0.304332	0.339277	0.169812	0.726311	0.576179	0.449598	0.911385
20	YIPF5	hsa-miR-126-5p	0.000867135	0.0738047	0.589783	0.470207	0.650398	0.492601	0.158842	0.19544	0.805386	0.518573	0.480979	0.863838
21	ZNF333	hsa-miR-126-5p	0.0362145	0.0223451	0.0934752	1.51706	1.07723	1.3007	1.73539	2.22387	1.40655	1.35859	1.88337	1.22943
22	ZNF277	hsa-miR-126-5p	0.00135792	0.865959	0.00616973	0.370547	0.381578	0.370647	0.128004	0.197829	0.631419	0.513806	1.10764	2.90443
23	MTO1	hsa-miR-126-5p	0.00982153	0.39423	0.369191	0.482323	0.590368	0.341519	0.372877	0.10445	0.638946	0.845775	0.698691	1.33357
24	A1CF	hsa-miR-126-5p	0.0406044	0.283742	0.840482	1.659	1.52476	1.95138	2.13274	1.97132	1.20603	1.16776	1.6687	0.977828
25	ABHD13	hsa-miR-126-5p	0.0067605	0.384543	0.430402	0.491661	0.398735	0.270517	0.485133	0.371103	0.545055	0.879425	0.802173	1.66579
26	ADCYAP1R1	hsa-miR-126-5p	0.0178468	0.318509	0.200309	1.60119	1.37726	1.85271	1.64591	2.30011	1.35876	1.07239	1.31035	0.826657
27	ADRBK2	hsa-miR-126-5p	0.00616547	0.0796429	0.105242	0.49432	0.705715	0.341902	0.23202	0.130676	0.812944	0.742664	0.154893	0.278715
28	AFF1	hsa-miR-126-5p	0.00856275	0.0580099	0.735726	1.51233	1.49143	1.92115	1.55357	1.73827	1.34263	1.02696	1.64684	1.11302
29	AFF2	hsa-miR-126-5p	0.00682426	0.735451	0.973798	1.53589	1.49232	2.27218	1.07201	1.98604	1.05866	1.33415	1.40962	1.13997
30	AGPS	hsa-miR-126-5p	0.00640938	0.788928	0.00707813	0.465301	0.639968	0.343789	0.115593	0.119142	0.724148	0.849165	1.29337	2.65504
31	AKAP12	hsa-miR-126-5p	0.015526	0.0204396	0.095088	0.496529	0.660939	0.278799	0.143855	0.161473	0.805985	0.928122	0.273937	0.483393
32	ALDOB	hsa-miR-126-5p	0.0448322	0.214651	0.908714	1.50484	1.37789	1.22935	1.69961	2.38492	1.00266	1.3346	1.54232	1.01717
33	ALG13	hsa-miR-126-5p	0.00403528	0.887559	0.0434182	0.426566	0.416665	0.564559	0.257128	0.206791	0.554364	0.559891	1.2448	3.00642
34	ANGPT1	hsa-miR-126-5p	0.0138761	0.693215	0.0245869	1.59754	1.90368	1.22217	1.87785	1.68922	1.40764	1.48467	0.923641	0.570302
35	ARID1B	hsa-miR-126-5p	0.0422235	0.267374	0.788697	1.78351	1.78775	1.8477	2.31234	2.28487	1.3233	1.14507	1.76804	0.958479
36	ARL6	hsa-miR-126-5p	0.016519	0.100462	0.198517	0.463827	0.49127	0.400841	0.135745	0.359835	0.664951	0.730321	0.291081	0.702547
37	ASPH	hsa-miR-126-5p	0.00377998	0.533345	0.461414	0.45222	0.68426	0.293996	0.125775	0.227725	0.656335	0.72523	0.751032	1.41547
38	ATF1	hsa-miR-126-5p	0.0310552	0.861886	0.232847	0.487428	0.502483	0.31902	0.194895	0.185026	0.546694	1.17645	1.22595	2.2839
39	ATF7	hsa-miR-126-5p	0.0477576	0.210458	0.948988	1.60986	1.22549	1.6722	2.04295	2.38582	1.26918	1.06354	1.67131	1.01215
40	ATG10	hsa-miR-126-3p.2	0.0392713	0.15456	0.972648	1.75225	1.62339	1.429	2.26636	2.6807	1.43279	1.08127	1.82634	1.0206
41	ATN1	hsa-miR-126-5p	0.0216446	0.185943	0.978092	1.69575	1.37409	1.83774	1.98923	2.12124	1.12352	1.72871	1.85367	1.06117
42	B4GALT4	hsa-miR-126-5p	0.00583468	0.993416	0.138136	0.477862	0.46878	0.55154	0.249714	0.387809	0.640121	0.569207	1.05368	2.18857
43	B4GALT4	hsa-miR-126-3p.1	0.00583468	0.993416	0.138136	0.477862	0.46878	0.55154	0.249714	0.387809	0.640121	0.569207	1.05368	2.18857
44	BBS10	hsa-miR-126-5p	0.00560815	0.222672	0.793671	0.483197	0.5642	0.443353	0.158325	0.254284	0.758962	0.720059	0.607686	1.1196
45	BCO2	hsa-miR-126-5p	0.0477696	0.141019	0.129817	1.5523	1.40219	1.37362	1.82182	2.35661	0.842955	1.51663	0.66657	0.430292
46	C11orf54	hsa-miR-126-5p	0.00999436	0.947786	0.137072	0.488698	0.703997	0.506527	0.135354	0.233402	0.651238	0.701671	1.01708	2.03731
47	C1orf21	hsa-miR-126-5p	0.0245609	0.205368	0.83692	1.68733	1.45418	1.58018	1.93702	2.31746	1.77176	1.06336	1.72431	1.01791
48	C3orf38	hsa-miR-126-5p	0.0283355	0.890996	0.341606	0.468017	0.511485	0.384161	0.321918	0.166912	0.585393	0.838232	0.944979	2.04771
49	C6orf211	hsa-miR-126-5p	0.0292813	0.0603511	0.781247	0.479977	0.629682	0.496153	0.160705	0.117845	0.724847	0.750631	0.51055	1.15284
50	CA1	hsa-miR-126-5p	0.0360282	0.390639	0.56656	1.69563	1.51561	1.65731	2.30834	1.82407	1.52059	1.34788	1.63923	0.928282
51	CACNB4	hsa-miR-126-5p	0.0125128	0.0615867	0.193594	1.65186	2.06802	1.79875	2.21885	1.29544	1.42767	1.10242	0.463142	0.285759
52	CAPRIN1	hsa-miR-126-5p	0.0345934	0.313117	0.586467	1.58805	1.91615	1.69388	2.19839	1.18982	1.49599	1.03409	1.43269	0.894396
53	CASZ1	hsa-miR-126-5p	0.0470018	0.201753	0.737502	1.57166	0.988051	1.70364	1.62034	2.3099	0.868273	1.93977	1.76353	1.08417
54	CCDC50	hsa-miR-126-5p	0.0122456	0.612097	0.0770922	0.434325	0.603906	0.326995	0.297029	0.140286	0.549505	0.68823	1.66874	3.80926
55	CCNDBP1	hsa-miR-126-5p	0.00944022	0.00132591	0.156692	0.493876	0.425695	0.532056	0.357638	0.309184	0.792449	0.546233	0.341426	0.707349
56	CCPG1	hsa-miR-126-5p	0.00316224	0.025453	0.206536	0.491764	0.560916	0.584741	0.195455	0.295545	0.828227	0.485698	0.371122	0.716643
57	CD59	hsa-miR-126-5p	0.0379839	0.0294498	0.164631	0.460747	0.506289	0.603464	0.304653	0.229545	0.556953	0.563575	0.248057	0.499644
58	CEACAM6	hsa-miR-126-5p	0.0370812	0.173945	0.689103	1.71006	1.94403	1.48664	2.50958	2.08352	1.01309	1.22351	1.63763	0.9469
59	CEP76	hsa-miR-126-5p	0.0256573	0.231472	0.0278759	0.462232	0.598037	0.318351	0.152016	0.22365	0.754064	0.727274	2.52385	5.51069
60	CFC1	hsa-miR-126-5p	0.048204	0.186066	0.91033	1.53136	1.41562	1.64616	2.03543	1.90713	0.825285	1.35853	1.57674	1.01462
61	CFHR4	hsa-miR-126-5p	0.0363568	0.392214	0.235693	1.83298	2.08596	1.61852	1.5387	3.43019	1.1687	1.15583	1.36289	0.7726
62	CHML	hsa-miR-126-5p	0.0427517	0.555877	0.0965509	0.492441	0.696335	0.294772	0.267597	0.179804	0.7446	0.771538	1.67026	3.16198
63	CHP2	hsa-miR-126-5p	0.0221288	0.127459	0.426014	1.75511	1.3223	1.9485	1.78059	2.51684	1.44964	1.5128	2.42001	1.36118
64	CLASP2	hsa-miR-126-5p	0.0467334	0.155296	0.788697	1.54517	1.60549	1.06145	1.79854	2.33981	1.42805	1.03769	1.62094	1.04409
65	COG6	hsa-miR-126-5p	0.00343724	0.277211	0.781439	0.467577	0.576361	0.440458	0.236158	0.260977	0.854457	0.437054	0.709504	1.3288
66	COMMD6	hsa-miR-126-5p	0.0406535	0.218016	0.859127	1.52368	1.01525	1.64735	1.43697	2.36899	1.28564	1.38786	1.51904	0.993316
67	COPS2	hsa-miR-126-5p	0.00626694	0.111341	0.867345	0.474191	0.684862	0.491159	0.292719	0.372526	0.586524	0.417358	0.563878	1.18611
68	COPS8	hsa-miR-126-5p	0.00199183	0.0969508	0.770547	0.498103	0.399509	0.525919	0.467832	0.28402	0.698774	0.612565	0.552676	1.06254
69	CREBL2	hsa-miR-126-5p	0.0359273	0.000756595	0.0737186	0.470884	0.477752	0.533683	0.113097	0.118634	0.825674	0.756462	0.289626	0.69333
70	CX3CR1	hsa-miR-126-5p	0.0156222	0.37165	0.344005	1.5367	1.70843	1.26979	1.35537	2.24807	1.26545	1.37309	0.842185	0.553344
71	CYP2A6	hsa-miR-126-5p	0.0390094	0.241893	0.633521	1.76198	1.44845	2.04338	1.97231	2.68531	1.32513	1.0973	1.67559	0.929482
72	CYP39A1	hsa-miR-126-5p	0.0294559	0.423519	0.250195	1.50106	1.44642	1.05146	1.50586	2.24273	1.5837	1.1762	0.892458	0.603695
73	DAB2IP	hsa-miR-126-5p	0.0449651	0.228827	0.637804	1.98958	1.79786	2.02194	2.74932	2.86781	1.38453	1.11602	1.94352	0.939384
74	DDAH1	hsa-miR-126-5p	0.0152702	0.0237109	0.163857	1.77459	1.7463	2.41169	1.69895	2.22736	1.00819	1.55504	2.44495	1.40765
75	DENND1B	hsa-miR-126-5p	0.019745	0.393507	0.423293	0.482616	0.773822	0.427402	0.169731	0.372703	0.551323	0.600714	0.949634	2.03668
76	DHFRL1	hsa-miR-126-5p	0.0173847	0.394692	0.367512	0.492275	0.517189	0.361925	0.309835	0.277587	0.538309	0.948806	0.832616	1.90511
77	DIS3	hsa-miR-126-5p	0.0175705	0.865943	0.0296159	0.431013	0.57009	0.36773	0.115605	0.235841	0.731734	0.565079	1.07262	2.71605
78	DIS3	hsa-miR-126-5p	0.014177	0.399959	0.00433358	0.464415	0.621003	0.404662	0.184891	0.223343	0.79605	0.556539	1.39602	3.20892
79	DNAJC10	hsa-miR-126-5p	0.00197357	0.489383	0.0211388	0.436422	0.551706	0.4487	0.132648	0.219472	0.654188	0.611815	1.58923	3.51341
80	DPH3	hsa-miR-126-5p	0.0418189	0.969541	0.152569	0.44627	0.564558	0.677541	0.145092	0.258211	0.612009	0.420208	1.07856	2.53248
81	EAF1	hsa-miR-126-5p	0.0102478	0.777413	0.0975573	0.481626	0.715671	0.345122	0.144359	0.200215	0.74585	0.738542	0.915797	1.93416
82	EGFL7	hsa-miR-126-3p.1	0.0430191	0.295004	0.162439	1.53288	1.0535	1.85407	1.97497	1.91419	1.30391	1.09662	0.77732	0.495967
83	EIF1AX	hsa-miR-126-5p	0.000271528	0.620342	0.101524	0.490634	0.512767	0.66555	0.183695	0.120705	0.658902	0.802185	1.3964	2.36345
84	EIF4E	hsa-miR-126-5p	0.00924132	0.206653	0.667808	0.46041	0.627231	0.3244	0.114342	0.154356	0.601264	0.940868	0.584207	1.16011
85	ELOVL6	hsa-miR-126-5p	0.00219853	0.917352	0.297496	0.49662	0.336119	0.403104	0.224337	0.455059	0.770507	0.79059	1.10098	1.90725
86	EPB41L4B	hsa-miR-126-5p	0.0122328	0.0808286	0.818867	1.67654	1.65813	1.46753	2.51231	2.02072	1.15695	1.24362	1.61404	0.981974
87	EPS15	hsa-miR-126-5p	0.00658336	0.000308012	0.000978652	0.474902	0.648534	0.486139	0.13803	0.144424	0.585634	0.846654	0.130864	0.25412
88	ERO1L	hsa-miR-126-5p	0.014232	0.256367	0.166025	0.439408	0.503847	0.389112	0.184029	0.252049	0.751067	0.556342	0.731958	1.69934
89	ESF1	hsa-miR-126-5p	0.0104012	0.733521	0.0685982	0.455718	0.472439	0.380675	0.195648	0.231149	0.509533	0.944863	0.959133	2.16175
90	ESRRB	hsa-miR-126-5p	0.0113578	0.135001	0.829944	1.50859	1.17734	1.85426	1.49509	1.89629	1.25094	1.37764	1.59868	1.06094
91	ETNK1	hsa-miR-126-5p	0.00411872	0.514243	0.412488	0.426158	0.414342	0.239063	0.237724	0.233557	0.782951	0.649309	0.786192	1.55567
92	EXOC5	hsa-miR-126-5p	0.0066852	0.88528	0.189988	0.444342	0.568597	0.375351	0.099357	0.205219	0.759834	0.657695	1.20614	2.36948
93	FEM1B	hsa-miR-126-5p	9.33445e-05	0.71417	0.0754338	0.495959	0.768911	0.292417	0.214213	0.304868	0.641177	0.754167	1.33466	2.30819
94	FERMT1	hsa-miR-126-5p	0.0209788	0.975887	0.295954	1.72796	1.4604	1.43796	2.42544	2.55109	1.30275	1.19012	1.24604	0.756092
95	FGD2	hsa-miR-126-5p	0.0345461	0.167872	0.0966509	1.66772	1.47099	1.46725	1.98186	2.47733	1.2876	1.32127	0.67166	0.388253
96	FKBP7	hsa-miR-126-5p	0.00129825	0.20119	0.00331186	0.482936	0.416685	0.407208	0.301474	0.223925	0.810905	0.737421	3.08767	5.84156
97	FLT1	hsa-miR-126-5p	0.044968	0.271128	0.0899929	1.55286	1.70921	1.62223	2.2599	1.67005	1.15813	0.897638	0.798483	0.515929
98	FRMPD4	hsa-miR-126-5p	0.0324819	0.143745	0.128031	1.52212	1.25673	1.73943	1.60845	2.1663	1.14914	1.21266	0.212005	0.136599
99	FSD1L	hsa-miR-126-5p	0.0170511	0.0837435	0.700724	0.450423	0.665894	0.349751	0.142061	0.207323	0.529149	0.808362	0.483696	1.08739
100	FTCD	hsa-miR-126-3p.2	0.0312798	0.211962	0.90376	1.73061	1.69919	1.51338	2.1748	2.38027	1.32447	1.29154	1.84443	1.02517
101	FUT3	hsa-miR-126-5p	0.0290248	0.293533	0.727657	1.61144	1.30556	1.89384	1.8659	2.23427	1.1731	1.19597	1.63623	0.999257
102	GATA2	hsa-miR-126-5p	0.0123589	0.60227	0.0361135	1.82418	1.46754	2.32432	2.49996	1.82577	1.41976	1.40772	1.18209	0.641505
103	GFM1	hsa-miR-126-5p	0.0227579	0.74101	0.213966	0.494796	0.53476	0.556473	0.139502	0.177617	0.794105	0.766319	0.903295	1.76066
104	GFPT1	hsa-miR-126-5p	0.00104774	0.413414	0.0157281	0.471811	0.642895	0.653738	0.0898642	0.124649	0.808314	0.511403	1.75767	3.27385
105	GLP1R	hsa-miR-126-5p	0.0177298	0.112796	0.812408	1.60421	1.34965	1.63796	1.86883	2.16187	1.11543	1.49154	1.70573	1.0468
106	HCFC2	hsa-miR-126-5p	0.0225161	0.0443827	0.399717	0.428484	0.425142	0.364047	0.422183	0.23148	0.615393	0.512656	0.362901	0.801806
107	HECW1	hsa-miR-126-5p	0.0382987	0.27714	0.510893	2.13199	1.56676	1.87904	2.47306	3.94228	1.46464	1.46614	1.83912	0.858421
108	HFE	hsa-miR-126-5p	0.0182064	0.254397	0.220865	1.71439	1.68118	1.76778	2.20419	1.97122	1.28523	1.37676	1.4718	0.837511
109	HIVEP3	hsa-miR-126-5p	0.0208735	0.308485	0.45407	1.64267	1.45316	1.60411	1.81035	2.28359	1.39942	1.3054	1.46577	0.871322
110	HRH4	hsa-miR-126-5p	0.0183251	0.050106	0.863861	1.61751	2.18572	1.16213	1.76465	2.10058	1.10929	1.38273	1.63124	1.02144
111	HSPB8	hsa-miR-126-5p	0.0330719	0.0179786	0.000143596	1.58947	1.84093	1.57505	1.48841	2.305	1.43365	0.893759	0.706222	0.460563
112	IMPACT	hsa-miR-126-5p	0.0290122	0.280274	0.0328026	0.47585	0.537625	0.591963	0.196345	0.195875	0.656342	0.676948	1.90139	4.43979
113	INO80D	hsa-miR-126-5p	0.0198958	0.338829	0.780968	1.59789	1.16697	2.30052	1.533	1.98693	1.46095	1.139	1.52586	0.977156
114	IPO11	hsa-miR-126-5p	0.0252487	0.269615	0.487966	1.58742	1.84322	1.28981	2.1248	1.79624	1.10723	1.36319	1.48164	0.911437
115	IVD	hsa-miR-126-5p	0.0225539	0.374468	0.755982	1.56382	1.27972	1.57194	1.98188	1.83741	1.18768	1.52429	1.57077	0.978004
116	KAL1	hsa-miR-126-5p	0.0462354	0.303217	0.754305	1.58096	1.21203	1.87466	1.96208	2.17721	1.13828	1.12151	1.5733	0.967723
117	KIAA0232	hsa-miR-126-5p	0.00714007	0.118248	0.524163	0.476408	0.576575	0.391743	0.430125	0.208195	0.535709	0.716101	0.426198	0.86863
118	KIAA1217	hsa-miR-126-5p	0.0480412	0.362915	0.18111	1.72409	1.43035	1.49477	2.72819	2.20672	0.869984	1.61453	1.42331	0.814955
119	KIAA1586	hsa-miR-126-5p	0.023026	0.0967529	0.0243502	0.463111	0.396426	0.435223	0.31137	0.22534	0.683113	0.727194	2.6042	6.03603
120	KIN	hsa-miR-126-5p	0.00060455	0.489519	0.0182647	0.449002	0.506683	0.408368	0.238051	0.215499	0.654711	0.6707	1.52336	3.13813
121	KLHL6	hsa-miR-126-5p	0.0209783	0.935607	0.0157726	1.57768	1.65873	1.3116	1.89348	2.06776	1.33275	1.20174	0.999808	0.619886
122	KRR1	hsa-miR-126-5p	0.00365205	0.799943	0.224771	0.499966	0.65059	0.408891	0.221202	0.272495	0.697305	0.749316	1.23943	2.17668
123	KSR1	hsa-miR-126-5p	0.0342569	0.29527	0.465132	1.54242	1.24696	2.07056	2.1125	1.36589	1.43646	1.02216	1.37932	0.907428
124	LACTB2	hsa-miR-126-5p	0.010992	0.195692	0.81319	0.47308	0.607042	0.389142	0.274098	0.365857	0.648051	0.554292	0.628952	1.27251
125	LRP12	hsa-miR-126-5p	0.0191394	0.401906	0.0417545	0.464699	0.778276	0.275156	0.22908	0.193267	0.434977	0.87744	1.98407	4.43405
126	LRRC8C	hsa-miR-126-5p	0.0366696	0.93036	0.0306117	1.57809	1.41181	1.41224	1.91657	2.25686	1.35527	1.11577	1.04571	0.648639
127	LYSMD3	hsa-miR-126-5p	0.00582974	0.353202	0.565284	0.460949	0.567599	0.379726	0.15827	0.351711	0.749231	0.559157	0.721647	1.39554
128	MAP3K7	hsa-miR-126-5p	0.0139545	0.799372	0.124401	0.499961	0.782799	0.321594	0.111945	0.33789	0.955934	0.489605	0.983766	1.84232
129	MATN1	hsa-miR-126-3p.2	0.0301853	0.190003	0.723956	1.56426	1.36498	1.91766	1.79531	1.96355	0.984976	1.35908	1.73393	1.10078
130	MBD4	hsa-miR-126-5p	0.0067238	0.709144	0.343422	0.475126	0.660221	0.491513	0.199578	0.198935	0.659815	0.640695	0.881027	1.64273
131	MBTPS2	hsa-miR-126-5p	0.0432758	0.18787	0.672561	1.59134	1.38367	1.55004	1.73551	2.6	1.28362	0.995192	1.74563	1.11683
132	MCM8	hsa-miR-126-5p	0.0407159	0.200263	0.929655	1.71239	0.881346	2.12721	2.45282	1.94303	1.26997	1.59998	1.78769	1.00966
133	MCOLN3	hsa-miR-126-5p	0.0386425	0.619322	0.430161	1.68343	1.47107	2.43499	1.68803	2.36041	1.00362	1.14244	1.30083	0.75872
134	MEF2C	hsa-miR-126-5p	0.0217034	0.0986697	0.228069	1.50251	1.43009	1.27334	1.59437	2.17609	1.04325	1.49791	0.558832	0.36976
135	METTL6	hsa-miR-126-5p	0.000797714	0.990328	0.0185445	0.466907	0.463769	0.538111	0.261376	0.252591	0.760542	0.525051	1.0243	2.11112
136	MLF1	hsa-miR-126-5p	0.0261624	0.0192866	0.904191	0.446651	0.510097	0.366882	0.282928	0.337874	0.530541	0.651586	0.423396	0.988011
137	MME	hsa-miR-126-5p	0.0287492	0.590892	0.445197	1.56792	1.51584	1.73335	1.83243	2.13075	1.03584	1.15933	1.02342	0.65931
138	MMP2	hsa-miR-126-5p	0.0479679	0.19236	0.657933	1.54144	1.60083	1.17469	1.95984	2.01852	1.43622	1.05852	1.77566	1.13491
139	MRS2	hsa-miR-126-5p	0.012501	0.812774	0.100636	0.460238	0.572414	0.318383	0.14957	0.264719	0.839337	0.617007	1.30989	3.05519
140	MSRB3	hsa-miR-126-5p	0.0308756	0.248097	0.821862	1.65143	1.49079	2.15339	1.56702	2.43396	1.16003	1.1034	1.53162	0.952589
141	MUC17	hsa-miR-126-5p	0.0490187	0.0336628	0.290926	1.64512	1.04445	1.6245	2.72436	1.78537	1.16022	1.53183	1.78062	1.08764
142	MYLK	hsa-miR-126-5p	0.0401152	0.0174353	0.016817	1.55839	1.05603	1.05197	2.02593	2.14972	1.61894	1.44773	0.0764463	0.051186
143	MYT1	hsa-miR-126-5p	0.0319067	0.122141	0.965791	1.62523	1.10213	1.97096	1.97771	2.17675	1.4532	1.07061	1.6437	1.02977
144	NDUFAF4	hsa-miR-126-5p	0.0124499	0.00219721	0.0445493	0.452816	0.538349	0.492354	0.21415	0.129589	0.65938	0.683075	0.233635	0.460908
145	NEDD4L	hsa-miR-126-5p	0.00824178	0.510818	0.0329397	0.495711	0.589888	0.530376	0.324427	0.313967	0.818276	0.39733	1.29294	2.70463
146	NFE2L2	hsa-miR-126-5p	0.029052	0.0318688	0.31614	1.61021	1.16255	2.07279	2.15999	1.73019	1.19678	1.33898	1.86678	1.14816
147	NMT2	hsa-miR-126-5p	0.0149263	0.498787	0.211749	0.491707	0.720282	0.523235	0.138181	0.164516	0.814133	0.589892	0.79664	1.68279
148	NPAS2	hsa-miR-126-5p	0.0349534	0.143247	0.12365	1.54062	1.90081	1.20184	2.1119	1.89979	0.960971	1.16843	0.274898	0.190408
149	NTRK3	hsa-miR-126-5p	0.0408199	0.204956	0.211779	1.73813	1.30204	1.60827	3.12552	2.23139	1.24061	0.92094	0.697812	0.441679
150	NUDT12	hsa-miR-126-5p	0.00339549	0.443282	0.11294	0.437789	0.469521	0.439352	0.118524	0.257218	0.676182	0.665937	0.854911	1.9371
151	OTUD6B	hsa-miR-126-5p	0.00269235	0.823844	0.132437	0.4494	0.595024	0.309996	0.101884	0.284014	0.573968	0.831515	1.16063	2.25359
152	OXR1	hsa-miR-126-5p	0.0262699	0.0542681	0.729084	0.448809	0.507117	0.389424	0.555231	0.162676	0.599849	0.478559	0.489962	1.1943
153	PBRM1	hsa-miR-126-5p	0.0436349	0.150011	0.885666	1.65438	1.99402	1.40563	1.78868	2.62443	1.04918	1.06436	1.68659	1.02388
154	PDE7B	hsa-miR-126-5p	0.0426283	0.288602	0.578318	1.68731	1.75642	1.43623	2.30678	2.28998	1.28597	1.04847	1.58856	0.93795
155	PDK1	hsa-miR-126-5p	0.0361853	0.61605	0.0727034	0.354897	0.398762	0.469961	0.132353	0.141477	0.493624	0.493202	0.818451	2.83704
156	PHF14	hsa-miR-126-5p	0.014605	0.373295	0.0620917	0.374693	0.365654	0.228391	0.375324	0.313336	0.397743	0.567713	1.52199	4.47779
157	PLAA	hsa-miR-126-5p	0.00193733	0.90453	0.00882775	0.442121	0.530661	0.419343	0.279202	0.192235	0.642732	0.588552	1.16341	2.5981
158	POMP	hsa-miR-126-5p	0.00254842	0.00485836	0.0672492	0.474515	0.744181	0.420142	0.311327	0.17043	0.618818	0.582193	0.345799	0.64622
159	PPIL4	hsa-miR-126-5p	0.00337417	0.504017	0.170763	0.455628	0.654747	0.321234	0.176771	0.160531	0.738417	0.68207	0.769478	1.54475
160	PPP1R2	hsa-miR-126-5p	0.00375026	0.0547975	0.890384	0.477674	0.563113	0.530524	0.0884869	0.150954	0.724613	0.808354	0.509252	0.987627
161	PROL1	hsa-miR-126-5p	0.0325885	0.256166	0.54102	1.54635	1.14416	1.37989	1.61421	2.24187	1.04021	1.85778	1.44825	0.930148
162	PRRG4	hsa-miR-126-5p	0.024985	0.149753	0.917353	1.67283	1.49716	1.80595	1.83992	2.33042	1.33461	1.2289	1.76863	1.03322
163	PTPN21	hsa-miR-126-5p	0.0468308	0.312713	0.721702	1.5236	1.33637	1.99221	1.8412	1.90849	1.0374	1.02593	1.48041	0.958128
164	RAB33B	hsa-miR-126-5p	0.000501678	0.105623	0.647436	0.486607	0.460058	0.379655	0.229669	0.25557	0.817262	0.777427	0.516418	0.931923
165	RAB4A	hsa-miR-126-5p	0.00761516	0.562267	0.362806	0.462407	0.466206	0.648598	0.146518	0.116348	0.821692	0.575078	0.825247	1.56414
166	RAPGEF3	hsa-miR-126-5p	0.0451593	0.786946	0.251731	1.76129	1.25814	2.25879	1.51674	3.25094	1.07767	1.20546	1.23323	0.736315
167	RAPGEF4	hsa-miR-126-5p	0.0317311	0.0699557	0.314088	0.464923	0.570438	0.56687	0.238952	0.172765	0.527808	0.712703	0.0767113	0.162866
168	RASSF6	hsa-miR-126-5p	0.0382542	0.25785	0.263236	1.59891	2.13168	1.32873	1.89073	2.08671	1.0639	1.09172	1.46094	0.888799
169	RGS14	hsa-miR-126-5p	0.0444061	0.714072	0.49294	1.54905	0.909383	2.04553	1.95745	1.89702	1.28008	1.20486	1.31099	0.822612
170	RHOBTB1	hsa-miR-126-5p	0.00352898	0.699473	0.0599258	0.492007	0.761322	0.433419	0.186417	0.216588	0.71384	0.640455	1.72768	3.23841
171	RHOH	hsa-miR-126-5p	0.0264732	0.211486	0.743035	1.68717	1.17384	1.54164	1.84239	2.65728	1.36289	1.54501	1.62529	0.955925
172	RIOK2	hsa-miR-126-5p	0.00476422	0.897943	0.0594337	0.457399	0.456193	0.37021	0.262577	0.404037	0.733361	0.518018	1.08821	2.3755
173	RNF138	hsa-miR-126-5p	0.00608266	0.458197	0.0275103	0.494104	0.515017	0.46846	0.155757	0.370257	0.634801	0.820334	1.49284	2.8409
174	RPAP3	hsa-miR-126-5p	0.00868482	0.634322	0.0622191	0.460023	0.464391	0.319305	0.271952	0.312289	0.637518	0.754684	1.37401	2.80301
175	RPRD1A	hsa-miR-126-5p	0.00315087	0.275703	0.528985	0.474323	0.485227	0.448952	0.243005	0.244226	0.585413	0.839114	0.653189	1.28017
176	RPRD1A	hsa-miR-126-5p	0.0165498	0.138924	0.843545	0.487854	0.502114	0.593591	0.165674	0.100203	0.911444	0.654101	0.518591	0.994661
177	RRM2B	hsa-miR-126-5p	0.0103941	0.0576089	0.454143	0.498416	1.0237	0.376537	0.0790366	0.327589	0.697278	0.486357	0.468915	0.922487
178	RUNX1T1	hsa-miR-126-5p	0.0256091	0.0487871	0.309499	1.61359	1.72856	1.82586	1.94645	1.63759	1.31078	1.23233	2.20251	1.3425
179	RYK	hsa-miR-126-5p	0.000674034	0.680848	0.0170059	0.491639	0.57056	0.567535	0.236395	0.295033	0.753112	0.527198	0.919025	1.81102
180	S100A16	hsa-miR-126-5p	0.0463697	0.604808	0.695571	1.65128	1.04439	1.12313	2.70277	2.96978	1.34051	0.727123	1.70141	1.34749
181	SCLT1	hsa-miR-126-5p	0.00579496	0.150041	0.00350472	0.466499	0.500072	0.38358	0.297259	0.223004	0.695811	0.699265	2.31599	5.0043
182	SEC14L1	hsa-miR-126-5p	0.00514358	0.119661	0.263335	0.420342	0.729009	0.311903	0.202455	0.213396	0.644984	0.420308	0.253053	0.584792
183	SEC16B	hsa-miR-126-5p	0.0182736	0.15307	0.880085	1.5622	1.43412	1.15814	1.67763	2.19429	1.24592	1.66309	1.53375	0.977774
184	SERPINA5	hsa-miR-126-5p	0.0239441	0.443691	0.365993	1.5175	1.03132	1.56227	1.75633	1.96873	1.53133	1.25501	1.31592	0.860148
185	SGTB	hsa-miR-126-5p	0.00394384	0.0420497	0.0516147	0.475849	0.711513	0.436753	0.0911818	0.248376	0.662387	0.704882	0.0872526	0.179399
186	SIRPA	hsa-miR-126-5p	0.0127272	0.280356	0.0827981	1.62195	1.53062	1.57991	1.679	2.25446	1.42997	1.2577	1.30893	0.80057
187	SLC39A8	hsa-miR-126-5p	0.0039977	0.124568	0.513003	1.72658	2.0728	2.07389	1.51206	2.15631	1.25246	1.29199	1.47346	0.880115
188	SLC39A9	hsa-miR-126-5p	0.048119	0.332376	0.950339	1.59513	1.37695	1.85705	1.89467	2.07925	1.13568	1.22714	1.74412	1.05848
189	SLC8A1	hsa-miR-126-5p	0.0357287	0.241315	0.327969	1.72276	1.69681	1.85932	2.6612	1.61575	1.24816	1.25535	1.55046	0.883562
190	SMARCA1	hsa-miR-126-5p	0.0196653	0.435662	0.0323939	0.439189	0.617084	0.430462	0.157424	0.0884651	0.701378	0.640324	1.70727	3.70501
191	SNX25	hsa-miR-126-5p	0.0368832	0.168651	0.42963	1.51142	1.11662	1.36743	1.51929	2.40456	1.29443	1.36619	1.41816	0.937351
192	SOBP	hsa-miR-126-5p	0.0264541	0.269852	0.781937	1.59951	1.09542	1.8321	1.70905	2.19389	1.47347	1.29315	1.68337	1.02725
193	SORBS2	hsa-miR-126-5p	0.039525	0.519625	0.324098	1.5242	1.7013	1.16138	1.86095	2.02872	1.20864	1.18418	1.2884	0.828516
194	SPG20	hsa-miR-126-5p	0.0319251	0.190293	0.591998	1.56288	1.96308	1.31796	1.65961	2.23551	0.945628	1.25551	1.45478	0.933562
195	SSX2IP	hsa-miR-126-5p	0.0331118	0.0708709	0.420657	0.46229	0.529455	0.505379	0.257405	0.294326	0.690343	0.496834	0.351464	0.83085
196	SULT1C2	hsa-miR-126-5p	0.0372414	0.262056	0.541719	1.79899	2.49381	1.60094	1.71546	2.79169	1.16005	1.03197	1.62327	0.906902
197	SYTL3	hsa-miR-126-5p	0.00282718	0.426226	0.21205	1.58002	1.81224	1.51091	1.46608	1.79491	1.13738	1.75859	1.21551	0.778255
198	TAF9B	hsa-miR-126-5p	0.0287283	0.478871	0.112415	0.477171	0.485657	0.26993	0.64438	0.3388	0.420736	0.703521	1.38433	3.30991
199	TAX1BP1	hsa-miR-126-5p	0.0355876	0.0437722	0.722958	0.463737	0.539625	0.509893	0.17014	0.30316	0.699035	0.560569	0.514583	1.19729
200	THAP5	hsa-miR-126-5p	0.000469013	0.850526	0.030547	0.477421	0.515838	0.535119	0.153328	0.368611	0.565247	0.726384	1.13874	2.2862
201	TIGD2	hsa-miR-126-5p	0.00945423	0.346224	0.00838613	0.470252	0.563731	0.394023	0.188271	0.285723	0.760072	0.629694	2.34736	5.14205
202	TIGD7	hsa-miR-126-5p	0.0256547	0.460095	0.0250369	0.495913	0.428094	0.507226	0.261009	0.131298	0.587817	1.06003	1.6057	3.39577
203	TLN1	hsa-miR-126-5p	0.0422806	0.21802	0.833867	1.50424	1.07062	1.32516	2.02659	1.80756	1.13965	1.65586	1.69065	1.07768
204	TMED2	hsa-miR-126-5p	0.000955736	0.527148	0.0288093	0.493316	0.541328	0.621814	0.274798	0.168038	0.639394	0.714524	1.60336	3.07897
205	TMEFF1	hsa-miR-126-5p	0.0464006	0.571777	0.136482	0.441692	0.470917	0.455301	0.144585	0.0853991	0.646043	0.847907	0.750837	1.79685
206	TMEM19	hsa-miR-126-5p	0.00869744	0.750019	0.140093	0.498313	0.659905	0.487164	0.179222	0.24	0.817503	0.606083	1.37798	2.45019
207	TMEM33	hsa-miR-126-5p	0.012823	0.372021	0.149979	0.493229	0.345195	0.404277	0.248643	0.387063	0.664143	0.910051	0.771438	1.62985
208	TMEM39A	hsa-miR-126-5p	0.0337997	0.418928	0.820562	1.80867	1.58986	1.03298	3.09565	2.54606	1.07623	1.51125	1.40441	0.918962
209	TMEM5	hsa-miR-126-5p	0.0029316	0.910646	0.181755	0.482119	0.532349	0.573677	0.147861	0.145356	0.651663	0.841806	1.27615	2.27117
210	TMEM55A	hsa-miR-126-5p	0.00306058	0.0343877	0.311448	0.497884	0.672916	0.454326	0.241176	0.158332	0.681553	0.779	0.405179	0.702457
211	TMF1	hsa-miR-126-5p	0.0331994	0.128229	0.909735	0.463488	0.696746	0.258452	0.163913	0.238753	0.749971	0.673095	0.570709	1.17864
212	TMTC3	hsa-miR-126-5p	1.17944e-05	0.845309	0.0503724	0.453017	0.598636	0.258161	0.193085	0.332697	0.613916	0.721607	1.19738	2.32508
213	TREM1	hsa-miR-126-5p	0.0476831	0.234654	0.662374	1.65052	1.00767	1.71173	2.36911	2.11354	1.35168	1.34941	1.61773	0.959559
214	TRPM8	hsa-miR-126-5p	0.0390534	0.163622	0.586013	1.51801	1.19418	1.93691	1.98484	1.57755	1.32284	1.09174	1.80864	1.16547
215	TTC30A	hsa-miR-126-5p	0.0241889	0.714942	0.133034	0.463152	0.447744	0.423702	0.294524	0.167447	0.767017	0.678479	1.31989	2.97577
216	UBA6	hsa-miR-126-5p	0.000298063	0.927624	0.0531241	0.469742	0.636539	0.452975	0.106043	0.216416	0.648701	0.757777	1.29155	2.46132
217	UHRF1BP1L	hsa-miR-126-5p	0.00389927	0.0074236	0.0407324	0.499144	0.903611	0.316834	0.269763	0.187378	0.707867	0.609411	0.376274	0.685767
218	VEZT	hsa-miR-126-5p	0.0117066	0.24391	0.796554	0.43916	0.500084	0.373695	0.163213	0.132916	0.626893	0.83816	0.662312	1.47361
219	VPS41	hsa-miR-126-5p	0.0014964	0.0133319	0.201612	0.414874	0.684231	0.234182	0.143641	0.207778	0.563879	0.655534	0.334596	0.756464
220	WFDC12	hsa-miR-126-3p.2	0.0448587	0.198531	0.978973	1.92079	1.51341	1.81721	2.71651	2.79738	1.37097	1.30926	2.1219	1.07143
221	WNT7B	hsa-miR-126-5p	0.044922	0.713563	0.229323	1.5898	1.29309	1.81378	1.91077	2.21272	1.29878	1.00965	1.24054	0.763953
222	YIPF6	hsa-miR-126-5p	0.00755165	0.442384	0.00455917	0.494169	0.501682	0.33635	0.225359	0.403282	0.788022	0.710319	1.33767	2.73672
223	ZBTB7B	hsa-miR-126-5p	0.0441437	0.458213	0.585675	1.72972	1.25837	1.92962	2.19584	2.10434	1.41733	1.47281	1.70227	0.92304
224	ZFAND1	hsa-miR-126-5p	0.0321888	0.020977	0.788975	0.41173	0.466162	0.40637	0.0835578	0.200073	0.653145	0.661069	0.392813	0.932686
225	ZFHX3	hsa-miR-126-5p	0.0339632	0.720173	0.0981612	1.70607	1.10681	1.47774	2.04991	2.25064	1.20164	2.14972	1.2006	0.678596
226	ZFP36	hsa-miR-126-5p	0.0448374	0.848062	0.456723	1.73846	2.06821	1.05234	1.30154	3.79202	1.05623	1.16042	1.00565	0.757413
227	ZNF26	hsa-miR-126-5p	0.00189326	0.0412433	0.00242542	0.490589	0.609182	0.319047	0.299399	0.391233	0.647326	0.677347	2.56519	5.14042
228	ZNF391	hsa-miR-126-5p	0.0474341	0.296557	0.566752	1.50854	0.984145	1.55939	1.9841	1.99776	1.06452	1.46132	1.43692	0.937326
229	ZNF428	hsa-miR-126-5p	0.0450278	0.0792654	0.126048	1.61961	1.6211	1.04822	2.09648	2.4826	1.18936	1.27988	2.10475	1.27658
230	ZNF569	hsa-miR-126-5p	0.00277853	0.472187	0.0389333	0.467608	0.540034	0.45661	0.197774	0.201886	0.634344	0.774999	1.44299	2.78308
231	ZNF681	hsa-miR-126-5p	0.00308486	0.158654	0.0259349	0.484639	0.52044	0.586433	0.264304	0.389499	0.563048	0.58411	2.59503	5.33795

## Sheet: Suppl. Table 3
Table S3. Differentially expresses target genes of mir-487b in the GBMINV and/or GBMTC cells.
			P value			Fold (Gene Expression) GBMINV/GBMTC							Fold (gene expression)
No.	Target gene	Representative miRNA	GBMINV/GBMTC (P<0.05)	GBMINV/ Normal Brain	GBMTC/ Normal Brain	Mean GBMINV/ Mean GBMTC (>1.5 or <0.5)	1406	1128	1621	2305	3704	3752	GBMINV/ Normal Brain	GBMTC/ Normal Brain
1	CLGN	hsa-miR-487b-5p	0.00927549	0.359255	0.115472	0.466303	0.610352	0.360475	0.206058	0.276236	0.646564	0.698132	5.03752	9.45844
2	CREBZF	hsa-miR-487b-5p	0.0240527	0.524361	0.0372853	0.497968	0.705881	0.314223	0.108336	0.249464	0.606866	1.00304	1.31408	2.72022
3	DAPP1	hsa-miR-487b-5p	0.037148	0.160953	0.530891	1.50186	1.28083	2.04274	1.62075	1.95268	1.08292	1.03124	1.73452	1.18357
4	EML4	hsa-miR-487b-5p	0.0316002	0.0165184	0.375076	1.55709	2.65336	1.2206	1.24352	1.27974	1.07346	1.87188	1.67232	1.12883
5	FZD6	hsa-miR-487b-5p	0.00724665	0.618175	0.148977	0.473227	0.780589	0.251366	0.299511	0.304678	0.473021	0.7302	2.76281	5.14919
6	HSPA13	hsa-miR-487b-5p	0.00110961	0.199165	0.000523549	0.434433	0.66915	0.37934	0.146669	0.329526	0.73309	0.348826	2.22519	4.9015
7	KCNA1	hsa-miR-487b-5p	0.0331134	0.0832767	0.181315	1.53887	1.51739	2.01433	1.44856	2.02213	1.36403	0.866772	0.557581	0.36785
8	KIAA1715	hsa-miR-487b-5p	0.00200669	0.554631	0.232973	0.422299	0.509272	0.384423	0.155019	0.228943	0.673496	0.582643	0.885301	1.8805
9	MED28	hsa-miR-487b-5p	0.00855018	0.825092	0.103666	0.486536	0.52465	0.461852	0.24155	0.170422	0.894235	0.626506	1.15724	2.12576
10	MTO1	hsa-miR-487b-5p	0.00254346	0.697636	0.135481	0.498185	0.509992	0.403083	0.302094	0.393776	0.786815	0.593348	0.893634	1.69042
11	NDFIP2	hsa-miR-487b-5p	0.000307133	0.20604	0.663726	0.483273	0.72148	0.363854	0.23346	0.123723	0.777465	0.679659	0.539709	0.874337
12	OSTM1	hsa-miR-487b-5p	0.000137224	0.463086	0.453229	0.458819	0.624932	0.521345	0.164735	0.209714	0.707187	0.525	0.72562	1.37355
13	PKIA	hsa-miR-487b-5p	0.0126172	0.124691	0.448918	0.478451	0.729146	0.538579	0.251355	0.093597	0.770281	0.487751	0.427943	0.742263
14	RIMS1	hsa-miR-487b-5p	0.0272408	0.197986	0.389264	1.60505	1.57511	2.04531	1.99706	1.81371	1.18361	1.01549	0.55166	0.343012
15	SCOC	hsa-miR-487b-5p	0.00213808	0.0292761	0.749657	0.454413	0.577951	0.54074	0.238152	0.204784	0.529355	0.635496	0.444776	0.940494
16	SLC33A1	hsa-miR-487b-5p	0.00365784	0.843418	0.289877	0.492815	0.439083	0.485228	0.141591	0.158925	0.833879	0.898185	1.31337	2.05007
17	TMEM47	hsa-miR-487b-5p	0.0419221	0.0601106	0.239875	1.50887	0.667114	0.601414	6.12508	0.370005	0.459894	0.829719	0.381815	0.568876
18	TRAPPC6B	hsa-miR-487b-5p	0.00915634	0.111925	0.918801	0.483392	0.735153	0.412749	0.118787	0.232561	0.817747	0.583356	0.538208	1.0253
19	TRIM23	hsa-miR-487b-5p	0.00795982	0.063994	0.612051	0.447914	0.571573	0.304332	0.339277	0.169812	0.726311	0.576179	0.449598	0.911385
20	YIPF5	hsa-miR-487b-5p	0.000867135	0.0738047	0.589783	0.470207	0.650398	0.492601	0.158842	0.19544	0.805386	0.518573	0.480979	0.863838
21	ZNF333	hsa-miR-487b-5p	0.0362145	0.0223451	0.0934752	1.51706	1.07723	1.3007	1.73539	2.22387	1.40655	1.35859	1.88337	1.22943
22	ZNF277	hsa-miR-487b-5p	0.00135792	0.865959	0.00616973	0.370547	0.381578	0.370647	0.128004	0.197829	0.631419	0.513806	1.10764	2.90443
23	MTO1	hsa-miR-487b-5p	0.00982153	0.39423	0.369191	0.482323	0.590368	0.341519	0.372877	0.10445	0.638946	0.845775	0.698691	1.33357
24	ZNF277	hsa-miR-487b-5p	0.00558129	0.689832	0.00287361	1.5866	1.46965	1.59711	1.90275	1.84454	1.31176	1.39382	1.08144	0.673553
25	ALKBH8	hsa-miR-487b-5p	0.0169744	0.387071	0.0284068	0.45798	0.483575	0.357642	0.382125	0.218415	0.630805	0.67532	1.663	3.80475
26	ANKRD13C	hsa-miR-487b-5p	0.00404434	0.405716	0.54735	0.482758	0.562281	0.514137	0.199643	0.22444	0.647704	0.748345	0.789566	1.45233
27	BAAT	hsa-miR-487b-5p	0.0322726	0.184025	0.933619	1.5357	0.986253	1.90155	1.79988	1.94813	1.36312	1.21527	1.56404	1.02851
28	CHIT1	hsa-miR-487b-5p	0.0425994	0.405194	0.56745	1.75817	1.22263	2.55041	2.57266	1.80874	1.07315	1.32142	1.54461	0.867248
29	KLRG2	hsa-miR-487b-5p	0.0164822	0.203269	0.881041	1.57049	1.38214	2.14494	1.72324	1.47452	1.23391	1.46417	1.65397	1.04485
30	PADI2	hsa-miR-487b-5p	0.0208966	2.11659e-07	0.00180855	1.5571	1.32866	1.63068	1.9864	1.9143	1.33998	1.14256	0.150348	0.0947314
31	PIBF1	hsa-miR-487b-5p	0.0137428	0.524211	0.0201189	0.479586	0.648971	0.465198	0.183149	0.227072	0.718244	0.634879	1.49032	3.14854
32	RASGRF1	hsa-miR-487b-5p	0.0180459	0.524638	0.107803	1.67789	1.42956	2.2182	1.5655	2.27432	1.50491	1.07487	1.21326	0.732899
33	RECQL	hsa-miR-487b-5p	0.00528141	0.299809	0.0300666	0.483802	0.491139	0.47228	0.379635	0.204854	0.827463	0.527442	2.15167	4.16585
34	RECQL	hsa-miR-487b-5p	0.00460685	0.279924	0.0242948	0.484538	0.686032	0.396523	0.211592	0.184677	0.673964	0.754439	2.14436	4.0268
35	SERPINB1	hsa-miR-487b-5p	0.0420182	0.513341	0.248168	1.55692	1.18197	2.37126	1.83261	1.65445	1.28356	1.01766	1.2682	0.815074
36	SORBS1	hsa-miR-487b-5p	0.0314619	0.341388	0.435447	1.66675	1.19297	2.13031	2.2476	2.01003	1.14992	1.26967	1.42536	0.835919
37	TTC30B	hsa-miR-487b-5p	0.0503427	0.725218	0.20108	0.449677	0.522804	0.401637	0.265612	0.117864	0.758142	0.632004	1.49074	3.69772

## Sheet: Suppl. Table 4
Table S4. Differentially expresses target genes of mir-369-5p in the GBMINV and/or GBMTC cells.
			P value			Fold (Gene Expression) GBMINV/GBMTC							Fold (gene expression)
No.	Target gene	Representative miRNA	GBMINV/GBMTC (P<0.05)	GBMINV/ Normal Brain	GBMTC/ Normal Brain	Mean GBMINV/ Mean GBMTC (>1.5 or <0.5)	1406	1128	1621	2305	3704	3752	GBMINV/ Normal Brain	GBMTC/ Normal Brain
1	KCNA1	hsa-miR-369-5p	0.0331134	0.0832767	0.181315	1.53887	1.51739	2.01433	1.44856	2.02213	1.36403	0.866772	0.557581	0.36785
2	DPH3	hsa-miR-369-5p	0.0418189	0.969541	0.152569	0.44627	0.564558	0.677541	0.145092	0.258211	0.612009	0.420208	1.07856	2.53248
3	SLC8A1	hsa-miR-369-5p	0.0357287	0.241315	0.327969	1.72276	1.69681	1.85932	2.6612	1.61575	1.24816	1.25535	1.55046	0.883562
4	HLA-DQB1	hsa-miR-369-5p	0.0301174	0.000557418	0.0211317	1.52008	1.10542	2.06392	1.74547	1.8618	1.236	1.1079	0.37837	0.247971
5	CEP76	hsa-miR-369-5p	0.0256573	0.231472	0.0278759	0.462232	0.598037	0.318351	0.152016	0.22365	0.754064	0.727274	2.52385	5.51069
6	KIAA0232	hsa-miR-369-5p	0.00714007	0.118248	0.524163	0.476408	0.576575	0.391743	0.430125	0.208195	0.535709	0.716101	0.426198	0.86863
7	B4GALT4	hsa-miR-369-5p	0.00583468	0.993416	0.138136	0.477862	0.46878	0.55154	0.249714	0.387809	0.640121	0.569207	1.05368	2.18857

## Sheet: Suppl. Table 5
Supplemental Table 5. Comparision of miRNA target gene expression between the PDOX models and the patient GBM tumors.
	miRNA target genes identified in PDOX models			RNAseq analysis in the leading edges of adult GBM patient tumors
Target gene	Representative miRNA	GBMINV/GBMTC (P<0.05)	Mean GBMINV/ Mean GBMTC (>1.5 or <0.5)	gene-id	gene-symbol	p value	fold-change	entrez-id	chromosome	gene-name
Group 1: Over-expressed miRNA target genes shared in the invasive front of our PDOX models and in the leading edges of the patient GBMs
Column1	Column2	Column3	Column4	Column5	Column6	Column7	Column8	Column9	Column10	Column11
ADCYAP1R1	hsa-miR-126-5p	0.0178468	1.60119	114	ADCYAP1R1	0.00188	1.711	117	7	adenylate cyclase activating polypeptide 1 (pituitary) receptor type I
AFF2	hsa-miR-126-5p	0.00682426	1.53589	2318	AFF2	1.99e-07	1.415	2334	X	AF4/FMR2 family, member 2
ALDOB	hsa-miR-126-5p	0.0448322	1.50484	226	ALDOB	0.00901	1.111	229	9	aldolase B, fructose-bisphosphate
BAAT	hsa-miR-487b-5p	0.0322726	1.5357	567	BAAT	3.78e-07	1.349	570	9	bile acid CoA: amino acid N-acyltransferase (glycine N-choloyltransferase)
BCO2	hsa-miR-126-5p	0.0477696	1.5523	58109	BCO2	0.00187	1.316	83875	11	beta-carotene oxygenase 2
C1orf21	hsa-miR-126-5p	0.0245609	1.68733	57265	C1orf21	1.02e-06	1.557	81563	1	chromosome 1 open reading frame 21
CACNB4	hsa-miR-126-5p	0.0125128	1.65186	781	CACNB4	4.9e-13	5.485	785	2	calcium channel, voltage-dependent, beta 4 subunit
CAPRIN1	hsa-miR-126-5p	0.0345934	1.58805	4051	CAPRIN1	0.00938	1.237	4076	11	cell cycle associated protein 1
CFC1	hsa-miR-126-5p	0.048204	1.53136	35282	CFC1	0.000304	1.514	55997	2	cripto, FRL-1, cryptic family 1
CLASP2	hsa-miR-126-5p	0.0467334	1.54517	22877	CLASP2	1.07e-11	2.516	23122	3	cytoplasmic linker associated protein 2
CX3CR1	hsa-miR-126-5p	0.0156222	1.5367	1513	CX3CR1	0.00193	1.68	1524	3	chemokine (C-X3-C motif) receptor 1
DDAH1	hsa-miR-126-5p	0.0152702	1.77459	23330	DDAH1	3.31e-12	2.387	23576	1	dimethylarginine dimethylaminohydrolase 1
EGFL7	hsa-miR-126-3p.1	0.0430191	1.53288	30644	EGFL7	5.48e-05	1.917	51162	9	EGF-like-domain, multiple 7
EPB41L4B	hsa-miR-126-5p	0.0122328	1.67654	33857	EPB41L4B	2.6e-12	4.541	54566	9	erythrocyte membrane protein band 4.1 like 4B
FRMPD4	hsa-miR-126-5p	0.0324819	1.52212	9614	FRMPD4	1.97e-18	7.814	9758	X	FERM and PDZ domain containing 4
HECW1	hsa-miR-126-5p	0.0382987	2.13199	22827	HECW1	2.01e-11	2.561	23072	7	HECT, C2 and WW domain containing E3 ubiquitin protein ligase 1
HSPB8	hsa-miR-126-5p	0.0330719	1.58947	26101	HSPB8	1.05e-10	2.327	26353	12	heat shock 22kDa protein 8
IVD	hsa-miR-126-5p	0.0225539	1.56382	3687	IVD	0.0358	1.136	3712	15	isovaleryl-CoA dehydrogenase
KAL1	hsa-miR-126-5p	0.0462354	1.58096	3705	KAL1	0.0265	1.325	3730	X	Kallmann syndrome 1 sequence
KCNA1	hsa-miR-126-5p; -487b-5p; -369-5p	0.0331134	1.53887	3711	KCNA1	7.86e-10	4.794	3736	12	potassium voltage-gated channel, shaker-related subfamily, member 1 (episodic ataxia with myokymia)
KIAA1217	hsa-miR-126-5p	0.0480412	1.72409	35523	KIAA1217	7.43e-08	2.647	56243	10	KIAA1217
LRRC8C	hsa-miR-126-5p	0.0366696	1.57809	58440	LRRC8C	0.0264	1.247	84230	1	leucine rich repeat containing 8 family, member C
MEF2C	hsa-miR-126-5p	0.0217034	1.50251	4183	MEF2C	2.78e-10	3.783	4208	5	myocyte enhancer factor 2C
NPAS2	hsa-miR-126-5p	0.0349534	1.54062	4831	NPAS2	0.000199	1.538	4862	2	neuronal PAS domain protein 2
NTRK3	hsa-miR-126-5p	0.0408199	1.73813	4885	NTRK3	8.49e-13	2.709	4916	15	neurotrophic tyrosine kinase, receptor, type 3
PADI2	hsa-miR-487b-5p	0.0208966	1.5571	11080	PADI2	8.69e-05	1.669	11240	1	peptidyl arginine deiminase, type II
RAPGEF3	hsa-miR-126-5p	0.0451593	1.76129	10264	RAPGEF3	0.00209	1.343	10411	12	Rap guanine nucleotide exchange factor (GEF) 3
RASGRF1	hsa-miR-487b-5p	0.0180459	1.67789	5891	RASGRF1	7.47e-11	3.446	5923	15	Ras protein-specific guanine nucleotide-releasing factor 1
RGS14	hsa-miR-126-5p	0.0444061	1.54905	10489	RGS14	1.77e-05	2.097	10636	5	regulator of G-protein signaling 14
RIMS1	hsa-miR-126-5p; -487b-5p	0.0272408	1.60505	22754	RIMS1	5.41e-20	7.615	22999	6	regulating synaptic membrane exocytosis 1
RUNX1T1	hsa-miR-126-5p	0.0256091	1.61359	858	RUNX1T1	4.38e-10	2.523	862	8	runt-related transcription factor 1; translocated to, 1 (cyclin D-related)
SEC16B	hsa-miR-126-5p	0.0182736	1.5622	59795	SEC16B	0.00717	1.152	89866	1	SEC16 homolog B (S. cerevisiae)
SIRPA	hsa-miR-126-5p	0.0127272	1.62195	80200	SIRPA	8.53e-15	3.377	140885	20	signal-regulatory protein alpha
SLC8A1	hsa-miR-126-5p; 369-5p	0.0357287	1.72276	6510	SLC8A1	6.32e-08	1.863	6546	2	solute carrier family 8 (sodium/calcium exchanger), member 1
SNX25	hsa-miR-126-5p	0.0368832	1.51142	58125	SNX25	0.00319	1.4	83891	4	sorting nexin 25
SOBP	hsa-miR-126-5p	0.0264541	1.59951	34373	SOBP	1.85e-06	1.829	55084	6	sine oculis binding protein homolog (Drosophila)
SORBS1	hsa-miR-487b-5p	0.0314619	1.66675	10433	SORBS1	0.00129	1.435	10580	10	sorbin and SH3 domain containing 1
SORBS2	hsa-miR-126-5p	0.039525	1.5242	8408	SORBS2	1.46e-13	3.639	8470	4	sorbin and SH3 domain containing 2
SPG20	hsa-miR-126-5p	0.0319251	1.56288	22866	SPG20	0.000377	1.412	23111	13	spastic paraplegia 20 (Troyer syndrome)
TMEM47	hsa-miR-126-5p; -487b-5p	0.0419221	1.50887	57846	TMEM47	3.21e-05	1.821	83604	X	transmembrane protein 47
ZNF391	hsa-miR-126-5p	0.0474341	1.50854	110198	ZNF391	1.12e-05	1.508	346157	6	zinc finger protein 391
Group 2: Significantly down-regulated miRnA target genes with similar trend of expression in the patient GBM leading edges
Column1	Column2	Column3	Column4	Column5	Column6	Column7	Column8	Column9	Column10	Column11
ABHD13	hsa-miR-126-5p	0.0067605	0.491661	59135	ABHD13	0.0373	1.256	84945	13	abhydrolase domain containing 13
AKAP12	hsa-miR-126-5p	0.015526	0.496529	9448	AKAP12	0.14	1.176	9590	6	A kinase (PRKA) anchor protein 12
ALG13	hsa-miR-126-5p	0.00403528	0.426566	55671	ALG13	0.199	1.1	79868	X	asparagine-linked glycosylation 13 homolog (S. cerevisiae)
ANKRD13C	hsa-miR-487b-5p	0.00404434	0.482758	57275	ANKRD13C	0.0275	1.22	81573	1	ankyrin repeat domain 13C
BBS10	hsa-miR-126-5p	0.00560815	0.483197	55541	BBS10	0.00543	1.346	79738	12	Bardet-Biedl syndrome 10
CCPG1	hsa-miR-126-5p	0.00316224	0.491764	9111	CCPG1	0.0696	1.139	9236	15	cell cycle progression 1
CD59	hsa-miR-126-5p	0.0379839	0.460747	961	CD59	9.18e-05	1.497	966	11	CD59 molecule, complement regulatory protein
COG6	hsa-miR-126-5p	0.00343724	0.467577	36784	COG6	0.0621	1.174	57511	13	component of oligomeric golgi complex 6
COPS2	hsa-miR-126-5p	0.00626694	0.474191	9184	COPS2	0.102	1.168	9318	15	COP9 constitutive photomorphogenic homolog subunit 2 (Arabidopsis)
COPS8	hsa-miR-126-5p	0.00199183	0.498103	10762	COPS8	4.01e-05	1.355	10920	2	COP9 constitutive photomorphogenic homolog subunit 8 (Arabidopsis)
CREBZF	hsa-miR-126-5p; -487b-5p	0.0240527	0.497968	37301	CREBZF	0.14	1.114	58487	11	CREB/ATF bZIP transcription factor
DHFRL1	hsa-miR-126-5p	0.0173847	0.492275	83599	DHFRL1	0.2	1.075	200895	3	dihydrofolate reductase-like 1
EAF1	hsa-miR-126-5p	0.0102478	0.481626	59566	EAF1	0.0175	1.17	85403	3	ELL associated factor 1
EIF1AX	hsa-miR-126-5p	0.000271528	0.490634	1951	EIF1AX	0.0635	1.168	1964	X	eukaryotic translation initiation factor 1A, X-linked
EIF4E	hsa-miR-126-5p	0.00924132	0.46041	1962	EIF4E	6.91e-05	1.38	1977	4	eukaryotic translation initiation factor 4E
FEM1B	hsa-miR-126-5p	9.33445e-05	0.495959	9971	FEM1B	0.214	1.078	10116	15	fem-1 homolog b (C. elegans)
GFM1	hsa-miR-126-5p	0.0227579	0.494796	59624	GFM1	0.0354	1.156	85476	3	G elongation factor, mitochondrial 1
HCFC2	hsa-miR-126-5p	0.0225161	0.428484	29648	HCFC2	0.166	1.098	29915	12	host cell factor C2
HSPA13	hsa-miR-126-5p; _487b-5p	0.00110961	0.434433	6742	HSPA13	0.0122	1.325	6782	21	heat shock protein 70kDa family, member 13
KIAA1586	hsa-miR-126-5p	0.023026	0.463111	36964	KIAA1586	0.0644	1.189	57691	6	KIAA1586
LACTB2	hsa-miR-126-5p	0.010992	0.47308	30592	LACTB2	0.293	1.057	51110	8	lactamase, beta 2
MLF1	hsa-miR-126-5p	0.0261624	0.446651	4266	MLF1	0.0174	1.223	4291	3	myeloid leukemia factor 1
MTO1	hsa-miR-126-5p; -487b-5p	0.00254346	0.498185	25570	MTO1	6.73e-05	1.272	25821	6	mitochondrial translation optimization 1 homolog (S. cerevisiae)
NMT2	hsa-miR-126-5p	0.0149263	0.491707	9261	NMT2	8.79e-07	1.452	9397	10	N-myristoyltransferase 2
NUDT12	hsa-miR-126-5p	0.00339549	0.437789	57836	NUDT12	0.00797	1.404	83594	5	nudix (nucleoside diphosphate linked moiety X)-type motif 12
PLAA	hsa-miR-126-5p	0.00193733	0.442121	9238	PLAA	0.000931	1.435	9373	9	phospholipase A2-activating protein
POMP	hsa-miR-126-5p	0.00254842	0.474515	30852	POMP	0.294	1.048	51371	13	proteasome maturation protein
RAB33B	hsa-miR-126-5p	0.000501678	0.486607	57696	RAB33B	0.00825	1.34	83452	4	RAB33B, member RAS oncogene family
RPAP3	hsa-miR-126-5p	0.00868482	0.460023	55460	RPAP3	0.421	1.024	79657	12	RNA polymerase II associated protein 3
RRM2B	hsa-miR-126-5p	0.0103941	0.498416	29974	RRM2B	0.0319	1.249	50484	8	ribonucleotide reductase M2 B (TP53 inducible)
SCLT1	hsa-miR-126-5p	0.00579496	0.466499	79513	SCLT1	0.163	1.146	132320	4	sodium channel and clathrin linker 1
SEC14L1	hsa-miR-126-5p	0.00514358	0.420342	6361	SEC14L1	0.0244	1.188	6397	17	SEC14-like 1 (S. cerevisiae)
THAP5	hsa-miR-126-5p	0.000469013	0.477421	81725	THAP5	0.0551	1.257	168451	7	THAP domain containing 5
TMEFF1	hsa-miR-126-5p	0.0464006	0.441692	8511	TMEFF1	0.0285	1.379	8577	9	transmembrane protein with EGF-like and two follistatin-like domains 1
TMEM19	hsa-miR-126-5p	0.00869744	0.498313	34555	TMEM19	0.019	1.216	55266	12	transmembrane protein 19
TMEM33	hsa-miR-126-5p	0.012823	0.493229	34450	TMEM33	0.000533	1.269	55161	4	transmembrane protein 33
TMF1	hsa-miR-126-5p	0.0331994	0.463488	7067	TMF1	0.455	1.013	7110	3	TATA element modulatory factor 1
TTC30A	hsa-miR-126-5p	0.0241889	0.463152	60137	TTC30A	0.196	1.097	92104	2	tetratricopeptide repeat domain 30A
VEZT	hsa-miR-126-5p	0.0117066	0.43916	34880	VEZT	0.0243	1.172	55591	12	vezatin, adherens junctions transmembrane protein
VPS41	hsa-miR-126-5p	0.0014964	0.414874	26817	VPS41	1.57e-05	1.339	27072	7	vacuolar protein sorting 41 homolog (S. cerevisiae)
YIPF5	hsa-miR-126-5p; -487b-5p	0.000867135	0.470207	57257	YIPF5	8.85e-05	1.391	81555	5	Yip1 domain family, member 5
ZNF681	hsa-miR-126-5p	0.00308486	0.484639	80691	ZNF681	0.277	1.069	148213	19	zinc finger protein 681
Group 3. The over-expressed miRNA target genes (>1.5 fold) were not detected in the leading edges of patient GBMs (<1.5 fold).
Column1	Column2	Column3	Column4	Column5	Column6	Column7	Column8	Column9	Column10	Column11
A1CF	hsa-miR-126-5p	0.0406044	1.659	29707	A1CF	0.071	1.017	29974	10	APOBEC1 complementation factor
ARID1B	hsa-miR-126-5p	0.0422235	1.78351	36765	ARID1B	0.437	1.02	57492	6	AT rich interactive domain 1B (SWI1-like)
ATN1	hsa-miR-126-5p	0.0216446	1.69575	1810	ATN1	0.0565	1.349	1822	12	atrophin 1
CYP2A6	hsa-miR-126-5p	0.0390094	1.76198	1536	CYP2A6	0.222	1.013	1548	19	cytochrome P450, family 2, subfamily A, polypeptide 6
CYP39A1	hsa-miR-126-5p	0.0294559	1.50106	30783	CYP39A1	0.422	1.028	51302	6	cytochrome P450, family 39, subfamily A, polypeptide 1
DAB2IP	hsa-miR-126-5p	0.0449651	1.98958	81101	DAB2IP	0.155	1.094	153090	9	DAB2 interacting protein
FTCD	hsa-miR-126-3p.2	0.0312798	1.73061	10683	FTCD	0.159	1.014	10841	21	formiminotransferase cyclodeaminase
KSR1	hsa-miR-126-5p	0.0342569	1.54242	8767	KSR1	0.222	1.031	8844	17	kinase suppressor of ras 1
MATN1	hsa-miR-126-3p.2	0.0301853	1.56426	4121	MATN1	0.196	1.016	4146	1	matrilin 1, cartilage matrix protein
MSRB3	hsa-miR-126-5p	0.0308756	1.65143	90137	MSRB3	0.376	1.043	253827	12	methionine sulfoxide reductase B3
PDE7B	hsa-miR-126-5p	0.0426283	1.68731	26860	PDE7B	0.315	1.053	27115	6	phosphodiesterase 7B
WNT7B	hsa-miR-126-5p	0.044922	1.5898	7434	WNT7B	0.28	1.038	7477	22	wingless-type MMTV integration site family, member 7B
ZNF428	hsa-miR-126-5p	0.0450278	1.61961	79128	ZNF428	0.335	1.052	126299	19	zinc finger protein 428
Group 4. miRNA Target genes with reverse patterns of expression: down regulated in the PDOX groups (<0.5) but upregulated in the patient GBM tumors (>1.5 fold).
Column1	Column2	Column3	Column4	Column5	Column6	Column7	Column8	Column9	Column10	Column11
ADRBK2	hsa-miR-126-5p	0.00616547	0.49432	154	ADRBK2	5.78e-09	2.365	157	22	adrenergic, beta, receptor kinase 2
ARL6	hsa-miR-126-5p	0.016519	0.463827	58311	ARL6	7.71e-07	1.922	84100	3	ADP-ribosylation factor-like 6
ASPH	hsa-miR-126-5p	0.00377998	0.45222	441	ASPH	8.41e-11	2.171	444	8	aspartate beta-hydroxylase
C6orf211	hsa-miR-126-5p	0.0292813	0.479977	55427	C6orf211	2.85e-06	1.731	79624	6	chromosome 6 open reading frame 211
CCNDBP1	hsa-miR-126-5p	0.00944022	0.493876	23336	CCNDBP1	6e-09	2.075	23582	15	cyclin D-type binding-protein 1
CHML	hsa-miR-126-5p	0.0427517	0.492441	1114	CHML	0.000623	1.541	1122	1	choroideremia-like (Rab escort protein 2)
CLGN	hsa-miR-126-5p;-487b-5p	0.00927549	0.466303	1041	CLGN	2.52e-07	2.429	1047	4	calmegin
CREBL2	hsa-miR-126-5p	0.0359273	0.470884	1380	CREBL2	7.59e-13	2.131	1389	12	cAMP responsive element binding protein-like 2
EPS15	hsa-miR-126-5p	0.00658336	0.474902	2045	EPS15	7.73e-10	2.332	2060	1	epidermal growth factor receptor pathway substrate 15
ETNK1	hsa-miR-126-5p	0.00411872	0.426158	34789	ETNK1	4.83e-07	2.069	55500	12	ethanolamine kinase 1
FSD1L	hsa-miR-126-5p	0.0170511	0.450423	58090	FSD1L	8.09e-11	2.772	83856	9	fibronectin type III and SPRY domain containing 1-like
KIAA0232	hsa-miR-126-5p; -369-5p	0.00714007	0.476408	9634	KIAA0232	3.56e-07	1.621	9778	4	KIAA0232
LRP12	hsa-miR-126-5p	0.0191394	0.464699	29700	LRP12	2.24e-05	1.672	29967	8	low density lipoprotein receptor-related protein 12
NDFIP2	hsa-miR-126-5p; -487b-5p	0.000307133	0.483273	33893	NDFIP2	1.95e-11	3.749	54602	13	Nedd4 family interacting protein 2
NDUFAF4	hsa-miR-126-5p	0.0124499	0.452816	28814	NDUFAF4	7.76e-10	2.289	29078	6	NADH dehydrogenase (ubiquinone) complex I, assembly factor 4
NEDD4L	hsa-miR-126-5p	0.00824178	0.495711	23082	NEDD4L	1.78e-14	2.784	23327	18	neural precursor cell expressed, developmentally down-regulated 4-like, E3 ubiquitin protein ligase
OXR1	hsa-miR-126-5p	0.0262699	0.448809	34363	OXR1	1.71e-08	2.949	55074	8	oxidation resistance 1
PKIA	hsa-miR-126-5p; -487b-5p	0.0126172	0.478451	5537	PKIA	1.65e-08	2.678	5569	8	protein kinase (cAMP-dependent, catalytic) inhibitor alpha
PPP1R2	hsa-miR-126-5p	0.00375026	0.477674	5472	PPP1R2	1.07e-05	1.595	5504	3	protein phosphatase 1, regulatory (inhibitor) subunit 2
RAB4A	hsa-miR-126-5p	0.00761516	0.462407	5835	RAB4A	1.53e-10	2.152	5867	1	RAB4A, member RAS oncogene family
RAPGEF4	hsa-miR-126-5p	0.0317311	0.464923	10911	RAPGEF4	1.3e-15	5.735	11069	2	Rap guanine nucleotide exchange factor (GEF) 4
RPRD1A	hsa-miR-126-5p	0.00315087	0.474323	34486	RPRD1A	7.17e-08	1.813	55197	18	regulation of nuclear pre-mRNA domain containing 1A
SCOC	hsa-miR-126-5p; -487b-5p	0.00213808	0.454413	38052	SCOC	3.12e-11	3.023	60592	4	short coiled-coil protein
SGTB	hsa-miR-126-5p	0.00394384	0.475849	33848	SGTB	3.46e-10	2.759	54557	5	small glutamine-rich tetratricopeptide repeat (TPR)-containing, beta
SSX2IP	hsa-miR-126-5p	0.0331118	0.46229	78473	SSX2IP	8.48e-12	4.614	117178	1	synovial sarcoma, X breakpoint 2 interacting protein
TMEM55A	hsa-miR-126-5p	0.00306058	0.497884	34818	TMEM55A	3.73e-05	1.736	55529	8	transmembrane protein 55A
TRAPPC6B	hsa-miR-126-5p;; -487b-5p	0.00915634	0.483392	78897	TRAPPC6B	2.57e-06	1.844	122553	14	trafficking protein particle complex 6B
TRIM23	hsa-miR-126-5p; -487b-5p	0.00795982	0.447914	370	TRIM23	3.77e-07	2.404	373	5	tripartite motif containing 23
UHRF1BP1L	hsa-miR-126-5p	0.00389927	0.499144	22829	UHRF1BP1L	6.53e-07	1.879	23074	12	UHRF1 binding protein 1-like
ZFAND1	hsa-miR-126-5p	0.0321888	0.41173	55555	ZFAND1	1.1e-07	2.276	79752	8	zinc finger, AN1-type domain 1
